# Supplementary material for: QTL Analysis and CAPS Marker Development Linked with Russet in Pear (Pyrus spp.)
Source: Plants (Basel). 2022 Nov 22;11(23):3196. doi: 10.3390/plants11233196 (PMC9739592; doi:10.3390/plants11233196)
Supplement: Supplementary file 1 [file plants-11-03196-s001.zip]

Archive with 3 entries (3 files):
- Supplementary figure S1.tif
- Supplementary Table S1.pdf
- Supplementary Table S2.pdf
